# Supplementary material for: A Patient-Centred Medical Home Care Model for Community-Dwelling Older Adults in Singapore: A Mixed-Method Study on Patient’s Care Experience
Source: Int J Environ Res Public Health. 2022 Apr 14;19(8):4778. doi: 10.3390/ijerph19084778 (PMC9030670; doi:10.3390/ijerph19084778)
Supplement: Supplementary file 1 [file ijerph-19-04778-s001.zip]

Archive with 3 entries (3 files):
- Supplementary File S1.COREQ checklist.pdf
- Supplementary File S2.FGD Topic Guide.pdf
- Supplementary File S3. Sensitivity analysis table.pdf
